# Supplementary material for: Harnessing the Potential of Walnut Leaves from Nerpio: Unveiling Extraction Techniques and Bioactivity Through Caenorhabditis elegans Studies
Source: Foods. 2025 Mar 19;14(6):1048. doi: 10.3390/foods14061048 (PMC11942337; doi:10.3390/foods14061048)
Supplement: Supplementary file 1 [file foods-14-01048-s001.zip]

Archive with 1 entries (1 files):
- foods-3468553-supplementary.pdf
